# Supplementary material for: Meta-Analysis of Differentially Expressed Genes in the Substantia Nigra in Parkinson’s Disease Supports Phenotype-Specific Transcriptome Changes
Source: Front Neurosci. 2020 Dec 18;14:596105. doi: 10.3389/fnins.2020.596105 (PMC7775392; doi:10.3389/fnins.2020.596105)
Supplement: Supplementary file 3 [file Table_3.XLSX]

## Sheet: Sheet1
Supplementary Table 7. List of genes with gene expression enriched in specific brain cell types.
HGNC symbol	Enriched cell type	Ratio of FPKM
GJA1	astrocyte	63.3067
ADGRV1	astrocyte	59.0134
FGFR3	astrocyte	57.2141
BMPR1B	astrocyte	55.3542
ETNPPL	astrocyte	52.477
GJB6	astrocyte	51.7125
SDC4	astrocyte	48.9292
AGT	astrocyte	48.8245
SLC39A12	astrocyte	48.4222
SLC14A1	astrocyte	42.1436
PAMR1	astrocyte	41.5751
F3	astrocyte	41.4126
ID4	astrocyte	40.265
SLCO1C1	astrocyte	35.2887
AQP4	astrocyte	34.7609
MGST1	astrocyte	34.5056
EFEMP1	astrocyte	34.4483
CLU	astrocyte	34.0854
HHATL	astrocyte	32.7203
SLC4A4	astrocyte	32.6105
RANBP3L	astrocyte	32.4396
SPON1	astrocyte	32.2951
SLC25A18	astrocyte	31.2741
SLC1A2	astrocyte	30.5653
BBOX1	astrocyte	29.4083
ATP1B2	astrocyte	28.9721
EDNRB	astrocyte	28.509
ACBD7	astrocyte	28.2678
PLPP3	astrocyte	27.3698
S100A1	astrocyte	27.3591
NCAN	astrocyte	27.2607
GPR37L1	astrocyte	26.8581
CLDN10	astrocyte	26.7822
ELOVL2	astrocyte	26.5167
LHX2	astrocyte	26.2378
TRIL	astrocyte	25.5775
EMX2OS	astrocyte	25.462
FAM167A	astrocyte	25.4155
PPP1R3C	astrocyte	24.6802
SLC7A11	astrocyte	24.5329
PPP1R1B	astrocyte	24.2657
SOX9	astrocyte	22.9117
PSD2	astrocyte	20.9433
ATP13A4	astrocyte	20.4881
GPAM	astrocyte	20.2239
RNA5-8S5	astrocyte	20.0555
STON2	astrocyte	20.0313
HEPACAM	astrocyte	19.9277
MT3	astrocyte	19.6506
TUBB2B	astrocyte	18.855
GPC5	astrocyte	18.1574
LRIG1	astrocyte	17.8695
GFAP	astrocyte	17.7841
CPE	astrocyte	17.6667
SLC1A4	astrocyte	17.4762
CARMIL1	astrocyte	16.7429
SERPINE2	astrocyte	16.3984
MAPK4	astrocyte	16.3013
CST3	astrocyte	15.8734
GSTM5	astrocyte	15.7901
SLC9A3R1	astrocyte	15.455
CABLES1	astrocyte	15.0255
MRO	astrocyte	14.8955
PCDHGC3	astrocyte	14.6195
OLFM2	astrocyte	14.6123
DIO2	astrocyte	14.3928
TPD52L1	astrocyte	14.2189
DDAH1	astrocyte	14.0821
HSD17B6	astrocyte	13.9229
SLC1A3	astrocyte	13.8865
AK4	astrocyte	13.8756
SELENBP1	astrocyte	13.5837
GPT2	astrocyte	13.2029
EPHX1	astrocyte	13.0799
AHCYL1	astrocyte	13.056
SDC2	astrocyte	12.9512
GLUD1	astrocyte	12.5591
NTRK2	astrocyte	12.2766
GLUD2	astrocyte	12.2704
LRRC3B	astrocyte	11.8815
ATP1A2	astrocyte	11.8572
TMEM47	astrocyte	11.6507
PREX2	astrocyte	11.57
NTM	astrocyte	11.5136
GABRA2	astrocyte	11.4528
IL17D	astrocyte	11.102
CKB	astrocyte	11.0428
CTNNA2	astrocyte	10.9213
KCNJ10	astrocyte	10.8657
SPARCL1	astrocyte	10.8213
LRP4	astrocyte	10.7979
ALDOC	astrocyte	10.3765
HEPN1	astrocyte	10.27
GLUL	astrocyte	10.0859
FAM171B	astrocyte	10.0607
CHRDL1	astrocyte	10.0055
ASRGL1	astrocyte	9.5651
ANOS1	astrocyte	9.44524
FAM107A	astrocyte	9.40872
DTNA	astrocyte	9.39386
PTGDS	astrocyte	9.18129
RIDA	astrocyte	9.17306
CADM1	astrocyte	9.13817
NDRG2	astrocyte	8.81741
AHCYL2	astrocyte	8.78756
FERMT2	astrocyte	8.67518
ALDH1A1	astrocyte	8.65985
GRAMD2B	astrocyte	8.63792
PTN	astrocyte	8.54641
ACSL6	astrocyte	8.52406
ITM2C	astrocyte	8.50676
ZFYVE21	astrocyte	8.49159
GRM3	astrocyte	8.40064
TNIK	astrocyte	8.31671
PITPNC1	astrocyte	8.25072
RHOBTB3	astrocyte	8.22924
DAG1	astrocyte	8.22184
CDC42EP4	astrocyte	7.98839
CYP4V2	astrocyte	7.90014
NR2E1	astrocyte	7.83858
C1orf61	astrocyte	7.73933
S1PR1	astrocyte	7.69261
ADCYAP1R1	astrocyte	7.66067
GSTM1	astrocyte	7.65061
S100A13	astrocyte	7.57248
RAB34	astrocyte	7.52901
NADK2	astrocyte	7.45569
HSPB8	astrocyte	7.4424
GPR75	astrocyte	7.29336
ALDH2	astrocyte	7.24831
HSDL2	astrocyte	7.22924
PON2	astrocyte	7.22342
IQCK	astrocyte	7.02639
NUDT6	astrocyte	7.023
SCG3	astrocyte	6.87587
PSAT1	astrocyte	6.86411
DOCK7	astrocyte	6.78674
PGM1	astrocyte	6.76274
CAMK2G	astrocyte	6.73074
ALDH6A1	astrocyte	6.68632
NEBL	astrocyte	6.66114
METTL7A	astrocyte	6.66056
SASH1	astrocyte	6.62377
FAM184A	astrocyte	6.60185
ADD3	astrocyte	6.56413
CNN3	astrocyte	6.54766
ACAA2	astrocyte	6.52711
INTU	astrocyte	6.52458
SLC44A2	astrocyte	6.49945
SOX5	astrocyte	6.45366
CYBRD1	astrocyte	6.44336
MAOB	astrocyte	6.40438
BBS2	astrocyte	6.40061
GRINA	astrocyte	6.34976
NACC2	astrocyte	6.31611
SLC18B1	astrocyte	6.30367
PAQR8	astrocyte	6.28262
PIK3C2A	astrocyte	6.27565
PDLIM5	astrocyte	6.23513
EZR	astrocyte	6.19027
PRXL2A	astrocyte	6.08086
GABRB1	astrocyte	6.03027
TPP1	astrocyte	6.00892
MRAS	astrocyte	6.00014
CYSTM1	astrocyte	5.86594
IL17RB	astrocyte	5.86314
SRI	astrocyte	5.85888
BAALC	astrocyte	5.72261
SLITRK2	astrocyte	5.69625
FKBP9	astrocyte	5.62048
GPRC5B	astrocyte	5.5015
SORBS1	astrocyte	5.46376
SIRPA	astrocyte	5.44336
HOPX	astrocyte	5.39082
PRDX6	astrocyte	5.37624
CSRP1	astrocyte	5.3647
LIFR	astrocyte	5.36251
PMP2	astrocyte	5.32024
FGFR2	astrocyte	5.27099
GPM6A	astrocyte	5.13352
APCDD1	astrocyte	4.98876
TECR	astrocyte	4.97909
ENO1	astrocyte	4.95214
NFIA	astrocyte	4.90448
GASK1B	astrocyte	4.846
SCRG1	astrocyte	4.75811
PRKCA	astrocyte	4.7549
GPM6B	astrocyte	4.72752
MACF1	astrocyte	4.69073
ASTN1	astrocyte	4.66258
ALDH9A1	astrocyte	4.65044
CLPTM1	astrocyte	4.64553
CSPG5	astrocyte	4.6096
CTNND2	astrocyte	4.56994
TMEM176A	astrocyte	4.46326
SYNE1	astrocyte	4.37277
HADHB	astrocyte	4.35946
LMO3	astrocyte	4.32647
NEO1	astrocyte	4.31088
CAT	astrocyte	4.23251
PRCP	astrocyte	4.17228
FYN	astrocyte	4.16968
CAPN2	astrocyte	4.15413
GSTM2	astrocyte	4.10719
PHLPP1	astrocyte	4.09606
ADGRG1	astrocyte	4.0938
MT1E	astrocyte	4.0928
PRDX2	astrocyte	4.07108
WLS	astrocyte	4.06052
IGSF11	astrocyte	4.02374
GAD2	neuron	311.122
PCDHGC4	neuron	224.556
SYNPR	neuron	191.473
DLX6-AS1	neuron	191.011
GABRA1	neuron	177.799
KCNC2	neuron	176.764
CNR1	neuron	166.704
DLX1	neuron	159.977
TAC1	neuron	145.118
SYT1	neuron	136.131
RELN	neuron	128.49
GABRG2	neuron	114.844
ZMAT4	neuron	108.676
SYT4	neuron	105.205
CCK	neuron	96.2871
GAD1	neuron	86.4488
RAB3C	neuron	82.9061
INA	neuron	81.241
ENTPD3	neuron	75.9544
TAC3	neuron	75.9259
GABRB2	neuron	75.6862
VIP	neuron	75.2323
CALB2	neuron	72.2354
PCP4L1	neuron	67.0015
PENK	neuron	65.0608
KIT	neuron	64.8363
SCG2	neuron	60.4921
STMN2	neuron	57.1591
NELL2	neuron	53.7728
MYT1L	neuron	52.0749
CKMT1B	neuron	51.959
GABBR2	neuron	51.387
SNAP25	neuron	50.8219
ZNF385D	neuron	48.2847
GRIN2A	neuron	47.3471
FSTL5	neuron	47.0788
VSNL1	neuron	46.7712
ST8SIA3	neuron	46.474
SLC4A10	neuron	45.875
PGM2L1	neuron	43.9708
CKMT1A	neuron	43.7571
SCN2A	neuron	41.072
NMNAT2	neuron	39.6304
RTN1	neuron	39.558
CHGB	neuron	37.8907
GRIA1	neuron	36.3978
MEG3	neuron	36.1296
NSF	neuron	34.3173
ZCCHC12	neuron	33.8838
UCHL1	neuron	33.7012
FRRS1L	neuron	32.8902
ARL4C	neuron	32.882
SST	neuron	32.7408
SCN3B	neuron	32.6475
DIRAS2	neuron	32.2741
NPY	neuron	31.7977
NETO1	neuron	30.9897
LAMP5	neuron	30.0695
PCLO	neuron	30.0453
SYN2	neuron	29.3662
REEP1	neuron	29.1927
CAP2	neuron	28.0274
BEX5	neuron	27.8196
NSG1	neuron	27.6828
NAPB	neuron	26.7325
RGS7BP	neuron	26.1636
FGF14	neuron	25.2126
FABP3	neuron	24.2582
GRIK2	neuron	24.0247
PNMA2	neuron	23.6891
PARM1	neuron	23.5455
CSRNP3	neuron	23.5349
NRXN3	neuron	23.4217
CADPS	neuron	23.3887
DCLK1	neuron	23.1063
NEFL	neuron	22.8261
SV2A	neuron	22.0566
CDH13	neuron	21.453
INPP5F	neuron	20.9416
RGS4	neuron	20.9405
FGF12	neuron	20.3858
SNAP91	neuron	20.0319
SYN1	neuron	19.0718
TAGLN3	neuron	18.5304
GABRB3	neuron	18.4934
NAP1L3	neuron	18.476
AMPH	neuron	18.4462
MLLT11	neuron	17.5036
NRIP3	neuron	17.4864
ELAVL4	neuron	17.4598
SCG5	neuron	17.3072
CNTNAP2	neuron	17.1706
HPCAL4	neuron	17.0623
ATP6V1G2	neuron	16.6985
NAP1L5	neuron	16.4224
PWAR5	neuron	16.086
ENC1	neuron	15.931
GNG3	neuron	15.6361
ATP1B1	neuron	15.0815
PNMA8A	neuron	14.9523
FAM241B	neuron	14.8665
PEG3	neuron	14.7858
THRB	neuron	14.6225
GNG2	neuron	14.4507
BEX1	neuron	14.3443
GRIA3	neuron	14.1032
GRIA4	neuron	14.0324
SLC38A1	neuron	13.8559
KIAA1107	neuron	13.3085
ENO2	neuron	13.1818
CDK14	neuron	13.1608
AP1S2	neuron	13.0463
NSG2	neuron	13.0418
RCAN2	neuron	12.8424
PLPPR4	neuron	12.8224
GPRASP1	neuron	12.796
B3GALT2	neuron	12.7056
NXPH1	neuron	12.6018
RGMB	neuron	12.5327
NRSN1	neuron	12.4501
DPP6	neuron	12.367
CD200	neuron	12.0126
ADAM22	neuron	11.8837
LRRTM2	neuron	11.831
OPCML	neuron	11.8002
RBFOX2	neuron	11.7933
GOT1	neuron	11.5775
BEX2	neuron	11.529
PREPL	neuron	11.3162
STXBP1	neuron	11.2554
GUCY1B1	neuron	11.095
TCEAL2	neuron	10.9085
NCALD	neuron	10.8918
PCP4	neuron	10.6208
SERPINI1	neuron	10.5586
BASP1	neuron	10.4726
ERBB4	neuron	10.4313
WASF1	neuron	10.2782
IPW	neuron	10.1088
MAP2	neuron	9.9839
PLCB1	neuron	9.96119
TCEAL5	neuron	9.9084
GRK3	neuron	9.90473
ZNF483	neuron	9.7921
GDAP1	neuron	9.52895
RAB6B	neuron	9.48492
ATRNL1	neuron	9.47256
ACYP1	neuron	9.28891
OXCT1	neuron	9.27781
ATP6V1A	neuron	9.08169
MOAP1	neuron	9.03417
PIP5K1B	neuron	8.95331
MDH1	neuron	8.87959
YWHAG	neuron	8.84904
PRKCB	neuron	8.7229
MAP1B	neuron	8.65039
DNAJC12	neuron	8.63101
KLC1	neuron	8.59059
REEP5	neuron	8.36288
YWHAH	neuron	8.27627
ASNS	neuron	8.26106
EPDR1	neuron	8.22925
KIF3A	neuron	8.21782
PEG10	neuron	8.20925
SNCA	neuron	8.10427
TSPYL4	neuron	8.0956
NPTN	neuron	7.98494
PLK2	neuron	7.90871
PAK3	neuron	7.80756
FXYD6	neuron	7.79059
TSPYL1	neuron	7.68105
SYNJ1	neuron	7.59501
TSPYL2	neuron	7.55851
RTN3	neuron	7.48681
AASDHPPT	neuron	7.39443
MYO5A	neuron	7.3072
CNRIP1	neuron	7.21072
NECAP1	neuron	7.21012
VDAC3	neuron	7.15663
CDKL5	neuron	7.06611
RPH3A	neuron	7.05075
NREP	neuron	6.95507
CXCL14	neuron	6.85625
PPP3CB	neuron	6.78044
PROX1	neuron	6.76205
KCNIP1	neuron	6.64463
GLS	neuron	6.6398
BEX3	neuron	6.63977
DNER	neuron	6.63765
GRIA2	neuron	6.63428
TCEAL7	neuron	6.4153
BLCAP	neuron	6.35458
AHI1	neuron	6.34443
DNM3	neuron	6.3143
DNAJC6	neuron	6.28614
CCSAP	neuron	6.26169
LOC728392	neuron	6.22618
SNRPN	neuron	6.18899
SCOC	neuron	6.18706
FAM3C	neuron	6.15987
AK5	neuron	6.12646
OLFM1	neuron	6.09801
ATP2B1	neuron	6.06541
OXR1	neuron	6.03853
STMN1	neuron	6.02539
CMAS	neuron	6.01892
CISD1	neuron	5.98781
CHL1	neuron	5.91938
CDO1	neuron	5.89558
GSTA4	neuron	5.88052
NDRG4	neuron	5.84361
ITFG1	neuron	5.80253
NDFIP1	neuron	5.72484
FAM234B	neuron	5.71614
ARHGEF9	neuron	5.67098
MAPK9	neuron	5.66272
PFN2	neuron	5.61838
NDN	neuron	5.59686
PAK1	neuron	5.56602
ATL1	neuron	5.39234
ATP5IF1	neuron	5.35634
DLG2	neuron	5.34122
SLC25A4	neuron	5.34092
EIF4A2	neuron	5.2864
R3HDM1	neuron	5.28214
TMEM14A	neuron	5.25977
SGIP1	neuron	5.24308
CNTNAP4	neuron	5.21737
SUB1	neuron	5.2056
TMX4	neuron	5.19671
TUBB2A	neuron	5.19469
SPOCK1	neuron	5.18278
#N/A	neuron	5.17183
PCMT1	neuron	5.13855
CALM3	neuron	5.11258
ATP5MPL	neuron	5.07004
MAP2K4	neuron	5.04273
KIF21A	neuron	5.036
NDUFAB1	neuron	5.0148
SUCLA2	neuron	5.00601
PRKACB	neuron	4.99153
PID1	neuron	4.98979
EFR3A	neuron	4.97821
C3orf14	neuron	4.95947
CLIP3	neuron	4.95049
CYRIA	neuron	4.93477
CFAP36	neuron	4.88689
CALM1	neuron	4.85753
UQCRHL	neuron	4.84478
TAF9	neuron	4.83524
CHN1	neuron	4.8177
PTS	neuron	4.81714
NDUFA5	neuron	4.77968
CAMK2D	neuron	4.74181
ISCA1	neuron	4.71662
BEX4	neuron	4.71282
IDS	neuron	4.7074
MAPK10	neuron	4.70679
ATP6V1H	neuron	4.70302
FHL1	neuron	4.68537
KIFAP3	neuron	4.648
PPP3CA	neuron	4.58175
ATP6V1D	neuron	4.5789
ABAT	neuron	4.56154
WDR47	neuron	4.54832
TRIM23	neuron	4.53159
CYFIP2	neuron	4.53079
COPRS	neuron	4.51353
SLC9A6	neuron	4.50543
GOT2	neuron	4.49707
SERINC1	neuron	4.48401
COX5A	neuron	4.45881
NME1	neuron	4.45582
ATP5MD	neuron	4.45261
AKAP6	neuron	4.43624
COX7A2L	neuron	4.39877
ATP6V0A1	neuron	4.38088
GSK3B	neuron	4.35773
PDCD5	neuron	4.35428
ATP5PD	neuron	4.30421
YWHAB	neuron	4.2861
PLS3	neuron	4.28041
TMEFF2	neuron	4.28034
NDUFS5	neuron	4.24795
PNMA1	neuron	4.2478
GAS7	neuron	4.24263
VAMP2	neuron	4.23687
SLC30A9	neuron	4.21393
DYNLT3	neuron	4.17814
ISCU	neuron	4.17757
TOMM5	neuron	4.17753
SEC61A2	neuron	4.1625
HLF	neuron	4.15273
MORF4L2	neuron	4.14708
G3BP2	neuron	4.11709
ATP5MF	neuron	4.09343
APOO	neuron	4.07453
GABARAPL1	neuron	4.04372
MRPL21	neuron	4.00333
PARP2	neuron	4.0012
FOLH1	oligodendrocyte	86.6138
PLP1	oligodendrocyte	68.884
TF	oligodendrocyte	62.1482
CNDP1	oligodendrocyte	61.2873
MOBP	oligodendrocyte	53.0767
ERMN	oligodendrocyte	51.9928
UGT8	oligodendrocyte	50.5952
CLDN11	oligodendrocyte	48.8798
KLK6	oligodendrocyte	48.5099
OPALIN	oligodendrocyte	46.1497
BCAS1	oligodendrocyte	35.8521
ENPP2	oligodendrocyte	35.7473
RBP7	oligodendrocyte	35.6457
TMEM144	oligodendrocyte	35.1349
ANLN	oligodendrocyte	33.4231
GPR37	oligodendrocyte	31.9527
CTNNA3	oligodendrocyte	31.9489
CAPN3	oligodendrocyte	30.902
PAIP2B	oligodendrocyte	28.8499
ST18	oligodendrocyte	27.9235
PLLP	oligodendrocyte	23.285
CNTN2	oligodendrocyte	22.7732
PDGFRA	oligodendrocyte	21.1732
DBNDD2	oligodendrocyte	20.3548
MBP	oligodendrocyte	19.9707
SLAIN1	oligodendrocyte	19.7186
LPAR1	oligodendrocyte	19.4532
OLIG2	oligodendrocyte	19.4116
CNP	oligodendrocyte	19.3813
QDPR	oligodendrocyte	19.0459
TP53INP2	oligodendrocyte	18.6867
ASPA	oligodendrocyte	18.3542
CLDND1	oligodendrocyte	17.621
PLEKHH1	oligodendrocyte	17.5747
MTURN	oligodendrocyte	16.0986
MAP6D1	oligodendrocyte	15.5656
CRYAB	oligodendrocyte	14.5064
FAM107B	oligodendrocyte	14.2575
PKP4	oligodendrocyte	13.7198
PLPPR1	oligodendrocyte	12.0786
APOD	oligodendrocyte	11.9073
HIPK2	oligodendrocyte	11.6474
PIP4K2A	oligodendrocyte	11.3949
TTLL7	oligodendrocyte	11.3529
LARP6	oligodendrocyte	11.0979
SLCO1A2	oligodendrocyte	10.5753
VCAN	oligodendrocyte	10.5453
RHOU	oligodendrocyte	10.0521
RAPGEF5	oligodendrocyte	10.0027
PDE1C	oligodendrocyte	9.98299
SLC44A1	oligodendrocyte	9.63802
SOX2-OT	oligodendrocyte	9.49545
CD9	oligodendrocyte	9.21348
FGF1	oligodendrocyte	8.72797
DYNC1LI2	oligodendrocyte	8.55754
CCP110	oligodendrocyte	8.54105
HSPA2	oligodendrocyte	8.50767
GPNMB	oligodendrocyte	8.44668
SH3GL3	oligodendrocyte	8.27216
JAM3	oligodendrocyte	8.07412
SHTN1	oligodendrocyte	7.89177
PAQR6	oligodendrocyte	7.83197
EDIL3	oligodendrocyte	7.80791
TULP4	oligodendrocyte	7.73326
SCD	oligodendrocyte	7.72725
NDRG1	oligodendrocyte	7.71302
AGTPBP1	oligodendrocyte	7.63196
MAP4K4	oligodendrocyte	7.55893
APLP1	oligodendrocyte	7.49601
PXK	oligodendrocyte	7.40996
MAL	oligodendrocyte	7.29712
ZDHHC9	oligodendrocyte	7.28512
SLC31A2	oligodendrocyte	7.22056
PTP4A2	oligodendrocyte	7.0274
LOC254128	oligodendrocyte	6.48242
CDK19	oligodendrocyte	6.28436
MAP7	oligodendrocyte	6.26104
PLAAT3	oligodendrocyte	6.1873
GOLGA7	oligodendrocyte	6.18005
EVI2A	oligodendrocyte	6.07776
SLC12A2	oligodendrocyte	6.0648
GAB1	oligodendrocyte	6.0085
MAN2A1	oligodendrocyte	5.77821
ANKRD40	oligodendrocyte	5.77592
DAAM2	oligodendrocyte	5.77001
NEK7	oligodendrocyte	5.66458
PDE8A	oligodendrocyte	5.5963
AIF1L	oligodendrocyte	5.59095
CASTOR3	oligodendrocyte	5.52575
TUBB4A	oligodendrocyte	5.44414
PLEKHB1	oligodendrocyte	5.40229
CFL2	oligodendrocyte	5.37086
ANP32B	oligodendrocyte	5.26024
FEZ1	oligodendrocyte	5.22613
DLG1	oligodendrocyte	5.21991
CBR1	oligodendrocyte	5.0603
RNASE1	oligodendrocyte	4.88791
ZEB2	oligodendrocyte	4.81155
WNK1	oligodendrocyte	4.75776
CDR1	oligodendrocyte	4.59963
NENF	oligodendrocyte	4.57893
CLIC4	oligodendrocyte	4.41986
PAAF1	oligodendrocyte	4.31523
MARCKSL1	oligodendrocyte	4.31378
LAMP2	oligodendrocyte	4.23788
SLC24A2	oligodendrocyte	4.21537
TUBA1A	oligodendrocyte	4.13536
SECISBP2L	oligodendrocyte	4.09145
SMARCC1	oligodendrocyte	4.07128
LRRN1	oligodendrocyte	4.04191
TRAK2	oligodendrocyte	4.02559
CCL3L1	microglia	226.94
HLA-DPB1	microglia	97.0378
MRC1	microglia	74.5206
CLEC7A	microglia	74.1208
CH25H	microglia	72.5503
RGS1	microglia	70.1706
FCAR	microglia	69.6287
B3GNT5	microglia	64.2396
IL1A	microglia	61.4649
CCL3	microglia	59.8322
TLR2	microglia	59.2708
LYVE1	microglia	58.2255
MS4A4A	microglia	56.55
FOLR2	microglia	56.2524
GPR183	microglia	55.6245
MS4A7	microglia	54.859
OLR1	microglia	54.3534
C3AR1	microglia	54.3251
CCL2	microglia	54.2953
DOCK2	microglia	54.0831
CCL4L2	microglia	53.9523
HLA-DRA	microglia	53.6107
ADAM28	microglia	53.3463
C1QB	microglia	52.6144
CCL3L3	microglia	52.2651
C5AR1	microglia	51.5027
SAMSN1	microglia	51.2776
ATP8B4	microglia	50.3604
CD83	microglia	49.5367
FCGR2A	microglia	49.3765
FKSG29	microglia	49.302
MPEG1	microglia	48.8701
BCL2A1	microglia	48.6016
TREM2	microglia	47.5636
PTPRC	microglia	46.3491
CD86	microglia	46.0983
MSR1	microglia	46.0793
PLAU	microglia	46.0434
NLRP3	microglia	45.3332
CCL4	microglia	43.7719
REL	microglia	41.4073
DOCK8	microglia	41.2389
CYBB	microglia	40.518
CSF2RA	microglia	39.9506
AOAH	microglia	39.8005
CCR1	microglia	39.7331
CD68	microglia	39.3548
FPR1	microglia	39.2091
SLA	microglia	38.651
IER3	microglia	38.4677
P2RY12	microglia	37.9983
GPR34	microglia	37.9312
LYZ	microglia	37.4668
HAVCR2	microglia	37.462
CD84	microglia	37.4561
HLA-DRB1	microglia	37.0813
PLEK	microglia	37.0165
RUNX1	microglia	36.9898
PLAUR	microglia	36.9343
CD74	microglia	35.8084
IRAK2	microglia	35.0369
IL1B	microglia	34.9543
CXorf21	microglia	34.8844
TBXAS1	microglia	34.6015
IL18	microglia	33.7144
TLR1	microglia	33.6835
SIGLEC10	microglia	33.6168
FGL2	microglia	32.7995
P2RY13	microglia	32.7951
FYB1	microglia	32.7124
BLNK	microglia	32.2645
GBP2	microglia	32.11
DHRS9	microglia	31.4674
EGR2	microglia	31.2998
HPGDS	microglia	31.2429
PTGS1	microglia	30.7718
LY86	microglia	30.6577
SLC2A5	microglia	30.0288
NR4A3	microglia	29.7305
RNASE6	microglia	29.6113
CD53	microglia	29.6107
APBB1IP	microglia	29.5527
LCP1	microglia	29.4095
TAL1	microglia	29.315
OTUD1	microglia	29.2868
FCGR3A	microglia	29.1322
IFI30	microglia	28.8291
ARHGAP25	microglia	28.6719
HLA-DPA1	microglia	28.2587
CSF1R	microglia	27.8567
C3	microglia	27.8272
IGSF6	microglia	27.7754
LPAR5	microglia	27.704
THEMIS2	microglia	27.5772
ALOX5AP	microglia	27.5086
NABP1	microglia	27.477
FCGR1A	microglia	27.0767
TYROBP	microglia	27.0559
CX3CR1	microglia	26.7331
LAPTM5	microglia	26.6698
NCKAP1L	microglia	26.6397
IRF8	microglia	26.4825
LAT2	microglia	25.7488
CTSS	microglia	24.9876
HCLS1	microglia	24.638
LPCAT2	microglia	24.4988
ADORA3	microglia	23.9499
SH2B3	microglia	23.842
CXCR4	microglia	23.7498
FCER1G	microglia	23.0508
SOCS6	microglia	22.6445
SCIN	microglia	20.5817
FCGR1B	microglia	20.171
CXCL16	microglia	20.1347
CPVL	microglia	20.0812
RNASET2	microglia	20.0432
SPP1	microglia	19.9914
VSIG4	microglia	19.8643
HLA-DRB4	microglia	19.5153
PLXDC2	microglia	19.029
ZNF267	microglia	18.9879
B4GALT1	microglia	18.4845
CTSC	microglia	18.3166
EGR3	microglia	17.7733
CD4	microglia	17.3264
RGS10	microglia	17.2719
AIF1	microglia	17.267
CMTM6	microglia	16.9673
SRGN	microglia	16.593
LHFPL2	microglia	15.8335
PTGS2	microglia	15.8276
SERPINB9	microglia	15.7744
TRIB1	microglia	15.7514
LYN	microglia	15.5939
MS4A6A	microglia	15.5744
MNDA	microglia	15.5097
ST6GAL1	microglia	15.4587
LCP2	microglia	15.3248
PDK4	microglia	15.104
DIAPH2	microglia	14.3384
GPX1	microglia	14.1597
IPCEF1	microglia	13.9788
NR4A2	microglia	13.9144
MAP3K8	microglia	13.8723
AKAP13	microglia	13.8614
KCTD12	microglia	13.8442
SAT1	microglia	13.765
SRGAP2B	microglia	13.6813
ELF1	microglia	13.5745
SGK1	microglia	13.4265
TRIM22	microglia	13.4206
TM6SF1	microglia	13.3023
RASGEF1B	microglia	13.2897
IL13RA1	microglia	13.0093
EVI2B	microglia	12.802
DUSP6	microglia	12.5451
CXCL8	microglia	12.5361
TGFBR1	microglia	12.3155
CYFIP1	microglia	12.1501
ELL2	microglia	12.0845
FGD4	microglia	11.7607
SFMBT2	microglia	11.7502
MAFB	microglia	11.6746
CHD1	microglia	11.4433
GNB4	microglia	11.4165
TNFAIP3	microglia	11.3396
ARHGDIB	microglia	11.2524
VAMP8	microglia	11.1983
GGTA1P	microglia	11.1973
ABL2	microglia	11.1908
FKBP5	microglia	10.9715
PLIN2	microglia	10.8476
CREM	microglia	10.8354
GNA13	microglia	10.8179
PELI1	microglia	10.7962
OLFML3	microglia	10.7098
LOC646329	microglia	10.6285
MKNK1	microglia	10.6148
GLIPR1	microglia	10.5872
BHLHE41	microglia	10.5668
DAB2	microglia	10.4972
SKAP2	microglia	10.4861
SRGAP2	microglia	10.4018
ADA2	microglia	10.2251
CHSY1	microglia	10.1397
SKIL	microglia	10.0307
PANX1	microglia	10.0115
PAG1	microglia	9.90997
APOC2	microglia	9.90612
TGIF1	microglia	9.77992
LGMN	microglia	9.74089
ETS2	microglia	9.71534
NFKB1	microglia	9.59033
IFI16	microglia	9.51682
SMAP2	microglia	9.33556
ZNF331	microglia	9.32543
SORL1	microglia	8.95126
EIF4A3	microglia	8.93989
GMFG	microglia	8.89934
ATP1B3	microglia	8.74354
IL1RAP	microglia	8.71992
SYAP1	microglia	8.70439
CTTNBP2NL	microglia	8.70381
RANBP2	microglia	8.68061
TUT7	microglia	8.56534
CTSB	microglia	8.17494
PNP	microglia	8.10668
HIF1A	microglia	8.04585
HLA-B	microglia	7.95023
NEAT1	microglia	7.93686
ARRB2	microglia	7.84702
SSH2	microglia	7.81967
IFNGR1	microglia	7.77906
LPAR6	microglia	7.77057
ATP13A3	microglia	7.7414
NEDD9	microglia	7.73742
EIF4E	microglia	7.69662
C12orf75	microglia	7.67911
SPATA13	microglia	7.6766
NPL	microglia	7.63778
BTG3	microglia	7.62374
HLA-C	microglia	7.44223
LIMS1	microglia	7.43656
IER5	microglia	7.42934
CCNH	microglia	7.41577
XBP1	microglia	7.37776
S100A11	microglia	7.34571
PTPRE	microglia	7.32798
KLF6	microglia	7.12055
FNIP2	microglia	7.06404
PABPC1	microglia	7.05134
ADRB2	microglia	6.92495
ZFP36L2	microglia	6.89598
USP53	microglia	6.87647
NAIP	microglia	6.83938
MIOS	microglia	6.61447
CDKN1A	microglia	6.58197
SP100	microglia	6.56105
OGFRL1	microglia	6.45744
MOB1A	microglia	6.44113
IFNGR2	microglia	6.39852
DOCK4	microglia	6.27629
MFSD1	microglia	6.25142
SAMHD1	microglia	6.24616
SWAP70	microglia	6.10666
MCL1	microglia	6.03693
ITPR2	microglia	6.03241
ACSL1	microglia	5.84192
MPP1	microglia	5.82433
A2M	microglia	5.77568
CFLAR	microglia	5.6719
MEF2A	microglia	5.65627
CTSL	microglia	5.60717
SLCO2B1	microglia	5.55487
RAPH1	microglia	5.52748
SPTLC2	microglia	5.48254
HERPUD1	microglia	5.45685
NRIP1	microglia	5.31114
VMP1	microglia	5.25769
ADAM9	microglia	5.2462
SPRY2	microglia	5.23442
ETF1	microglia	5.1465
DNTTIP2	microglia	5.05311
ADAM17	microglia	5.0043
SLC9A9	microglia	5.00018
ATF6	microglia	4.98128
SDCBP	microglia	4.92628
GNAI3	microglia	4.86961
BTAF1	microglia	4.85989
TGFBR2	microglia	4.81174
CREG1	microglia	4.72893
ID2	microglia	4.71832
HBEGF	microglia	4.71251
NFIL3	microglia	4.70425
EIF4A1	microglia	4.63097
EPB41L2	microglia	4.58325
ATF3	microglia	4.5332
HEXB	microglia	4.51771
LIPA	microglia	4.46719
TUBA1C	microglia	4.41992
RGS2	microglia	4.30481
KLF3	microglia	4.29036
TLR4	microglia	4.26366
TPM4	microglia	4.22438
IFRD1	microglia	4.19721
KLF10	microglia	4.17226
PFKFB3	microglia	4.1667
BMP2K	microglia	4.14963
CDV3	microglia	4.13136
CAP1	microglia	4.12287
MDM2	microglia	4.10554
CHD2	microglia	4.09779
DUSP1	microglia	4.00774
MTRNR2L8	endotheium	92.5097
S1PR1	endotheium	51.1115
ATP1A2	endotheium	32.6698
MT1E	endotheium	32.4828
ATP1B2	endotheium	32.0506
IGFBP7	endotheium	26.6094
SLC1A2	endotheium	26.1662
SLC38A3	endotheium	21.4288
CXCL2	endotheium	19.6264
VIM	endotheium	17.5363
BSG	endotheium	16.7437
CPE	endotheium	16.1399
FAM107A	endotheium	14.8872
TIMP3	endotheium	14.2611
MT2A	endotheium	12.3029
S100A13	endotheium	11.5575
SPARCL1	endotheium	11.3079
PTN	endotheium	10.6997
EPAS1	endotheium	9.91168
BHLHE40	endotheium	8.72172
GLUL	endotheium	8.09695
CNN3	endotheium	8.07544
NDRG2	endotheium	7.98773
MTRNR2L2	endotheium	7.52018
IFITM3	endotheium	6.62355
GNG11	endotheium	5.97908
ABLIM1	endotheium	5.71745
ITGA6	endotheium	5.50891
LHFP	endotheium	4.18467
Abbreviations: HGNC, HUGO Gene Nomenclature Committee; FPKM, Fragments Per Kilobase of transcript per Million mapped reads.
